# Supplementary material for: The Prognostic Significance of Epidermal Growth Factor Receptor Amplification and Epidermal Growth Factor Receptor Variant III Mutation in Glioblastoma: A Systematic Review and Meta-Analysis with Implications for Targeted Therapy
Source: Int J Mol Sci. 2025 Apr 9;26(8):3539. doi: 10.3390/ijms26083539 (PMC12027172; doi:10.3390/ijms26083539)
Supplement: Supplementary file 1 [file ijms-26-03539-s001.zip]

Archive with 1 entries (1 files):
- ijms-3538166-supplementary.pdf
